# Supplementary material for: Desmoid Fibromatosis of the Gastric Wall Mimicking Needle Tract Seeding after Endoscopic Ultrasound‐Guided Fine‐Needle Biopsy for Pancreatic Cancer: A Case Report
Source: DEN Open. 2026 Apr 28;7:e70336. doi: 10.1002/deo2.70336 (PMC13122257; doi:10.1002/deo2.70336)
Supplement: Supplementary file 2 — TABLE S1 Results of laboratory test. No evidence of elevated tumor markers. [file DEO2-7-e70336-s001.xlsx]

## Sheet: Supplementary Table 1
Supplementary Table 1: Results of laboratory test
Complete blood count			Blood chemistry
WBC	6.53	×10³/μL	TP	7.6	g/dL
RBC	4.62	×106/μL	T-Bil	0.8	mg/dL
Hb	13.4	g/dL	ALP	106	U/L
Plt	23.8	×104/μL	AST	35	U/L
Tumor marker			ALT	31	U/L
CEA	9.39	ng/mL	LD	170	IU/L
CA19-9	9.6	U/mL	γ-GTP	27	IU/L
DUPAN-2	27	U/mL	CK	128	IU/L
Span-1	6.7	U/mL	AMY	74	U/L
			BUN	11.2	mg/dL
			Cre	0.71	mg/dL
			Na	139	mEq/L
			K	4.2	mEq/L
			Cl	105	mEq/L
			Ca	9.8	mEq/L
			CRP	<0.10	mg/dL
